# Supplementary material for: Cytokine Profiling in Human iPSC-Derived Dopaminergic Neuronal and Microglial Cultures
Source: Cells. 2023 Oct 27;12(21):2535. doi: 10.3390/cells12212535 (PMC10650774; doi:10.3390/cells12212535)
Supplement: Supplementary file 1 [file cells-12-02535-s001.zip]

Archive with 1 entries (1 files):
- cells-2669708-supplementary.pdf
